# Supplementary material for: The “Beacon” Structural Model of Protein Folding: Application for Trp-Cage in Water
Source: Molecules. 2023 Jul 2;28(13):5164. doi: 10.3390/molecules28135164 (PMC10343236; doi:10.3390/molecules28135164)
Supplement: Supplementary file 1 [file molecules-28-05164-s001.zip]

Archive with 4 entries (4 files):
- S1-Trp-cage-315k-1000ns.mp4
- S2-Trp-cage-320k-500ns.mp4
- S3-Trp-cage-350k-500ns.mp4
- Supplementary-Figures.pdf
